# Supplementary material for: Trends in the Volume and Types of Primary Care Visits during the Two Years of the COVID-19 Pandemic in Israel
Source: Int J Environ Res Public Health. 2022 Aug 25;19(17):10601. doi: 10.3390/ijerph191710601 (PMC9518373; doi:10.3390/ijerph191710601)
Supplement: Supplementary file 1 [file ijerph-19-10601-s001.zip]

Archive with 1 entries (1 files):
- ijerph-1841717-supplementary.pdf
